# Supplementary material for: Enzyme Activities of Five White-Rot Fungi in the Presence of Nanocellulose
Source: J Fungi (Basel). 2021 Mar 18;7(3):222. doi: 10.3390/jof7030222 (PMC8003285; doi:10.3390/jof7030222)
Supplement: Supplementary file 1 [file jof-07-00222-s001.zip]

Archive with 6 entries (6 files):
- Figure_S1.pdf - Shortcut.lnk
- Figure_S2.pdf - Shortcut.lnk
- Figure_S3.pdf - Shortcut.lnk
- Figure_S4.pdf - Shortcut.lnk
- Figure_S5.pdf - Shortcut.lnk
- Table_S1.docx
